# Supplementary material for: The Geobacillus Pan-Genome: Implications for the Evolution of the Genus
Source: Front Microbiol. 2016 May 24;7:723. doi: 10.3389/fmicb.2016.00723 (PMC4878294; doi:10.3389/fmicb.2016.00723)
Supplement: Supplementary file 7 [file Table_1.XLSX]

## Sheet: Sheet1
Supplementary Table 1. A list of genomes used in the study for pan-genomic and gene conservancy analyses
	Geobacillus					Anoxybacillus					Bacillus
#	Strain ID	Status	Accession No.		#	Strain ID	Status	Accession No.		#	Strain ID	Status	Accession No.
1	Geobacillus thermoleovorans B23	Draft	BATY00000000		1	Anoxybacillus ayderensis AB04	Draft	JXTG01000001.1		1	Bacillus species 1NLA3E	Complete	CP005586.1
2	Geobacillus thermoleovorans CCB_US3_UF5	Complete	NC_016593		2	Anoxybacillus species BCO1	Draft	JRLC00000000.1		2	Bacillus amyloliquefaciens CC178	Complete	CP006845.1
3	Geobacillus kaustophilus HTA426	Complete	BA000043		3	Anoxybacillus species DT3-1	Draft	ANMT00000000.1		3	Bacillus anthracis Ames	Complete	AE016879.1
4	Geobacillus species CAMR5420	Draft	JHUS01000000		4	Anoxybacillus flavithermus AK1	Draft	APCD00000000.1		4	Bacillus atrophaeus 1942	Complete	CP002207.1
5	Geobacillus kaustophilus Gblys	Draft	BASG00000000		5	Anoxybacillus flavithermus NBRC 109594	Draft	BARH00000000.1		5	Bacillus cellulosilyticus DSM 2522	Complete	CP002394.1
6	Geobacillus species MAS1	Draft	AYSF00000000		6	Anoxybacillus flavithermus TNO 09 006	Draft	AMCM00000000.1		6	Bacillus cereus ATCC 14579	Complete	AE016877.1
7	Geobacillus species A8	Draft	AUXP01000000		7	Anoxybacillus gonensis G2	Complete	CP012152.1		7	Bacillus clausii KSM-K16	Complete	AP006627.1
8	Geobacillus species CAMR12739	Draft	JHUR01000000		8	Anoxybacillus kamchatkensis G10	Draft	ALJT00000000.1		8	Bacillus coagulans 36D1	Complete	CP003056.1
9	Geobacillus species C56-T3	Complete	CP002050		9	Anoxybacillus species KU2-6 11	Draft	JPZN00000000.1		9	Bacillus infantis NRRL B-14911	Complete	CP006643.1
10	Geobacillus species Y412MC61	Complete	NC_013411		10	Anoxybacillus species SK3-4	Draft	ANOC00000000.1		10	Bacillus species JS	Complete	CP003492.1
11	Geobacillus species Y412MC52	Complete	NC_014915		11	Anoxybacillus suryakundensis DSM 27374	Draft	LIOK00000000.1		11	Bacillus licheniformis ATCC 14580	Complete	CP000002.3
12	Geobacillus species WSUCF1	Draft	ATCO00000000		12	Anoxybacillus tepidamans PS2	Draft	JHVN00000000.1		12	Bacillus megaterium DSM319	Complete	CP001982.1
13	Geobacillus species GHH01	Complete	NC_020210		13	Anoxybacillus thermarum AF/04	Draft	JXTH00000000.1		13	Bacillus pseudofirmus OF4	Complete	CP001878.2
14	Geobacillus species JF8	Complete	NC_022080							14	Bacillus pumilus SAFR-032	Complete	CP000813.1
15	Geobacillus species G11MC16	Draft	ABVH00000000							15	Bacillus subtilis 168	Complete	AL009126.3
16	Geobacillus thermodenitrificans NG80-2	Complete	NC_009328							16	Bacillus thuringiensis Al Hakam	Complete	CP000485.1
17	Geobacillus caldoxylolyticus CIC9	Partial	AMRO0000000							17	Bacillus toyonensis BCT 7112	Complete	CP006863.1
18	Geobacillus thermoglucosidasius C56YS93	Complete	NC_015660							18	Bacillus tusciae DSM 2912	Complete	CP002017.1
19	Geobacillus thermoglucosidasius TNO-09.020	Complete	NZ_CM001483							19	Bacillus weihenstephanensis KBAB4	Complete	CP000903.1
20	Geobacillus species Y4.1MC1	Complete	NC_014650
21	Geobacillus species WCH70	Complete	NC_012793
22	Geobacillus caldoxylolyticus NBRC 107762	draft	BAWO01000000.1
23	Geobacillus species FW23	draft	JGCJ01000000
24	Geobacillus stearothermophilus NUB3621	draft	AOTZ01000000
25	Geobacillus species Sah69	draft	LLKS00000000
26	Geobacillus thermoglucosidasius NBRC 107763	draft	BAWP00000000
27	Geobacillus thermocatenulatus GS-1	draft	JFHZ01000000
28	Geobacillus stearothermophilus 22	draft	JQCS00000000
29	Geobacillus stearothermophilus 53	draft	JPYV00000000
