# Supplementary material for: The Geobacillus Pan-Genome: Implications for the Evolution of the Genus
Source: Front Microbiol. 2016 May 24;7:723. doi: 10.3389/fmicb.2016.00723 (PMC4878294; doi:10.3389/fmicb.2016.00723)
Supplement: Supplementary file 8 [file Table_2.XLSX]

## Sheet: Sheet1
genomes	Geobacillus_species_C56T3	Geobacillus_species_CAMR12739	Geobacillus_species_CAMR5420	Geobacillus_caldoxylosilyticus_CIC9	Geobacillus_caldoxylosilyticus_NBRC107762	Geobacillus_species_HH01	Geobacillus_species_JF8	Geobacillus_kaustophilus_GBlys	Geobacillus_kaustophilus_HTA426	Geobacillus_stearothermophilus_NUB3621	Geobacillus_thermodenitrificans_NG802	Geobacillus_thermoglucosidans_TNO09202	Geobacillus_thermoglucosidasius_C56YS93	Geobacillus_thermoglucosidasius_NBRC107763	Geobacillus_thermoleovorans_B23	Geobacillus_thermoleovorans_CCBUS3UF5	Geobacillus_thermocatenulatus_GS1	Geobacillus_species_WCH70	Geobacillus_species_Y412MC52	Geobacillus_species_Y412MC61	Geobacillus_species_Y41MC1	Geobacillus_species_Sah69	Geobacillus_species_spA8	Geobacillus_species_FW23	Geobacillus_species_G11MC16	Geobacillus_species_MAS1	Geobacillus_species_WSUCF1	Geobacillus_stearothermophilusstrain_22	G_stearothermophilusstrain_53
Geobacillus_species_C56T3	100	96.6	96	77	77.2	96.1	87.6	96.2	95.9	76.9	87.2	75.3	75.6	75.5	96.2	96.2	94.8	76.3	97.3	97.3	75.3	91.4	96.2	96.2	87.3	96.2	95.7	91.1	91.1
Geobacillus_species_CAMR12739	96.6	100	96.1	77.3	77.4	95.6	88	96.3	96.1	77.4	87.2	75.2	75.4	75.6	96.5	96.1	94.2	77.7	96.9	96.9	75.3	91	96.6	96.3	87.4	96.7	95.4	91.3	91.3
Geobacillus_species_CAMR5420	96	96.1	100	77	77.3	95.8	87.8	96.7	95.9	77.2	86.9	75.8	75.7	75.7	96.9	96.2	94.2	75.9	95.4	95.4	75.6	91.3	96.8	96.6	87	96.5	95.7	91.6	91.6
Geobacillus_caldoxylosilyticus_CIC9	77	77.3	77	100	96.9	76.9	76.4	77.2	76.9	91.4	76.6	84.6	84.4	84.7	77.1	77	76.8	87.1	77	77	84.4	77.1	77.1	77.1	76.4	77.1	76.8	77	77
Geobacillus_caldoxylosilyticus_NBRC107762	77.2	77.4	77.3	96.9	100	77.3	77	77.5	77.4	91.7	77.4	84.9	84.6	85	77.3	77.5	76.8	86.6	77.1	77.1	84.4	77.5	77.4	77.3	77.3	77.6	77	77.5	77.4
Geobacillus_species_HH01	96.1	95.6	95.8	76.9	77.3	100	87.7	95.7	95	77.2	86.7	75.7	75.9	75.6	95.7	95.4	94.6	78.4	95.2	95.2	75.5	91.7	95.6	95.6	86.9	95.5	96.4	91.3	91.3
Geobacillus_species_JF8	87.6	88	87.8	76.4	77	87.7	100	87.4	87.5	76.9	88.3	75.3	75	75.1	87.8	87.7	87.2	77.9	87.7	87.6	74.9	89.1	88	87.7	88.3	88	87.6	89.4	89.3
Geobacillus_kaustophilus_GBlys	96.2	96.3	96.7	77.2	77.5	95.7	87.4	100	96.9	77.3	87.2	75.4	75.7	75.7	98.1	98.1	93.8	76.6	95.8	95.8	75.3	91.1	97.6	98	87.3	97.4	95.3	91.4	91.4
Geobacillus_kaustophilus_HTA426	95.9	96.1	95.9	76.9	77.4	95	87.5	96.9	100	77	86.5	75.8	75.6	75.5	96.9	96.3	93.6	78.9	95	95	75.3	91	96.8	96.7	86.8	96.5	94.8	91.3	91.4
Geobacillus_stearothermophilus_NUB3621	76.9	77.4	77.2	91.4	91.7	77.2	76.9	77.3	77	100	77.2	85.2	85	85.1	77.3	77.3	76.8	87.7	76.9	76.9	84.5	77.1	77.3	77.4	76.9	77	77	77.3	77.2
Geobacillus_thermodenitrificans_NG802	87.2	87.2	86.9	76.6	77.4	86.7	88.3	87.2	86.5	77.2	100	75.3	75.3	75.4	87.1	87.3	86.1	77.8	86.7	86.7	74.4	87	87.1	87.1	98.2	87.2	86.5	87.7	87.7
Geobacillus_thermoglucosidans_TNO09202	75.3	75.2	75.8	84.6	84.9	75.7	75.3	75.4	75.8	85.2	75.3	100	96.8	97.5	75.7	75.7	74.9	87.6	75.5	75.5	96.5	76.1	75.6	75.7	74.9	75.7	75.3	76	75.9
Geobacillus_thermoglucosidasius_C56YS93	75.6	75.4	75.7	84.4	84.6	75.9	75	75.7	75.6	85	75.3	96.8	100	96.6	75.5	76	74.6	87.2	75.2	75.3	94	76	75.8	75.2	75.7	75.8	75.3	75.9	75.7
Geobacillus_thermoglucosidasius_NBRC107763	75.5	75.6	75.7	84.7	85	75.6	75.1	75.7	75.5	85.1	75.4	97.5	96.6	100	75.7	75.9	75	87.2	75.5	75.4	96.9	76	75.6	75.5	75.3	75.8	75.5	75.9	75.9
Geobacillus_thermoleovorans_B23	96.2	96.5	96.9	77.1	77.3	95.7	87.8	98.1	96.9	77.3	87.1	75.7	75.5	75.7	100	98.4	94	77.5	95.9	95.8	75.5	91.3	97.9	98.5	87.4	97.2	95.4	91.4	91.4
Geobacillus_thermoleovorans_CCBUS3UF5	96.2	96.1	96.2	77	77.5	95.4	87.7	98.1	96.3	77.3	87.3	75.7	76	75.9	98.4	100	93.7	80.6	95.3	95.2	74.9	91.6	97.4	97.9	87.3	97.2	95.2	91.6	91.5
Geobacillus_thermocatenulatus_GS1	94.8	94.2	94.2	76.8	76.8	94.6	87.2	93.8	93.6	76.8	86.1	74.9	74.6	75	94	93.7	100	76.4	94	93.9	74.7	90.6	94.1	94	86.3	93.8	94.5	90.4	90.4
Geobacillus_species_WCH70	76.3	77.7	75.9	87.1	86.6	78.4	77.9	76.6	78.9	87.7	77.8	87.6	87.2	87.2	77.5	80.6	76.4	100	79.8	79.5	85.1	80.3	78.1	76.5	77.1	76.8	77.3	78.4	78.4
Geobacillus_species_Y412MC52	97.3	96.9	95.4	77	77.1	95.2	87.7	95.8	95	76.9	86.7	75.5	75.2	75.5	95.9	95.3	94	79.8	100	98.3	75.2	91.1	96	95.8	87	95.8	95.2	90.9	91
Geobacillus_species_Y412MC61	97.3	96.9	95.4	77	77.1	95.2	87.6	95.8	95	76.9	86.7	75.5	75.3	75.4	95.8	95.2	93.9	79.5	98.3	100	75.2	91	95.9	95.7	87	95.8	95.2	90.9	90.9
Geobacillus_species_Y41MC1	75.3	75.3	75.6	84.4	84.4	75.5	74.9	75.3	75.3	84.5	74.4	96.5	94	96.9	75.5	74.9	74.7	85.1	75.2	75.2	100	75.6	75.5	75.2	74.8	75.6	75.2	75.6	75.5
Geobacillus_species_Sah69	91.4	91	91.3	77.1	77.5	91.7	89.1	91.1	91	77.1	87	76.1	76	76	91.3	91.6	90.6	80.3	91.1	91	75.6	100	91.4	91.3	87.1	91.5	91.8	94.9	94.9
Geobacillus_species_spA8	96.2	96.6	96.8	77.1	77.4	95.6	88	97.6	96.8	77.3	87.1	75.6	75.8	75.6	97.9	97.4	94.1	78.1	96	95.9	75.5	91.4	100	97.7	87.4	97.3	95.6	91.7	91.6
Geobacillus_species_FW23	96.2	96.3	96.6	77.1	77.3	95.6	87.7	98	96.7	77.4	87.1	75.7	75.2	75.5	98.5	97.9	94	76.5	95.8	95.7	75.2	91.3	97.7	100	87.4	97.1	95.3	91.5	91.4
Geobacillus_species_G11MC16	87.3	87.4	87	76.4	77.3	86.9	88.3	87.3	86.8	76.9	98.2	74.9	75.7	75.3	87.4	87.3	86.3	77.1	87	87	74.8	87.1	87.4	87.4	100	87.4	86.6	87.7	87.7
Geobacillus_species_MAS1	96.2	96.7	96.5	77.1	77.6	95.5	88	97.4	96.5	77	87.2	75.7	75.8	75.8	97.2	97.2	93.8	76.8	95.8	95.8	75.6	91.5	97.3	97.1	87.4	100	95.2	90.9	90.9
Geobacillus_species_WSUCF1	95.7	95.4	95.7	76.8	77	96.4	87.6	95.3	94.8	77	86.5	75.3	75.3	75.5	95.4	95.2	94.5	77.3	95.2	95.2	75.2	91.8	95.6	95.3	86.6	95.2	100	91.6	91.5
Geobacillus_stearothermophilusstrain_22	91.1	91.3	91.6	77	77.5	91.3	89.4	91.4	91.3	77.3	87.7	76	75.9	75.9	91.4	91.6	90.4	78.4	90.9	90.9	75.6	94.9	91.7	91.5	87.7	90.9	91.6	100	99
G_stearothermophilusstrain_53	91.1	91.3	91.6	77	77.4	91.3	89.3	91.4	91.4	77.2	87.7	75.9	75.7	75.9	91.4	91.5	90.4	78.4	91	90.9	75.5	94.9	91.6	91.4	87.7	90.9	91.5	99	100
