# Supplementary material for: The Geobacillus Pan-Genome: Implications for the Evolution of the Genus
Source: Front Microbiol. 2016 May 24;7:723. doi: 10.3389/fmicb.2016.00723 (PMC4878294; doi:10.3389/fmicb.2016.00723)
Supplement: Supplementary file 9 [file Table_3.XLSX]

## Sheet: Supplementary Table 2
Table 2: CAZyme gene and domain content for the Geobacillus pan-genome clusters
	Total clusters	CAZyme genes	CAZyme domains	GH	GT	CE	AA	PL	CBM
Core	527	(2.1%)11	11	1	3	5	0	0	2
Softcore	1862	(2%)37	41	6	9	14	2	0	10
Shell	3515	(3.7%)129	152	58	44	15	6	1	28
Cloud	8218	(1.6%)131	145	42	54	14	6	0	29
