# Supplementary material for: The Geobacillus Pan-Genome: Implications for the Evolution of the Genus
Source: Front Microbiol. 2016 May 24;7:723. doi: 10.3389/fmicb.2016.00723 (PMC4878294; doi:10.3389/fmicb.2016.00723)
Supplement: Supplementary file 10 [file Table_4.XLSX]

## Sheet: Supplementary Table 3
Table 3: Comparisons of Cazymes predicted in the pan-genomic clusters to those already known to be present in Geobacillus
GH	1	2	3	4	5	10	11	13	18	23	25	27	31	32	36	37	38	39	42
core
softcore								GH13.hmm	GH18.hmm	GH23.hmm
shell	GH1.hmm	GH2.hmm	GH3.hmm	GH4.hmm		GH10.hmm		GH13.hmm	GH18.hmm			GH27.hmm	GH31.hmm	GH32.hmm	GH36.hmm	GH37.hmm	GH38.hmm	GH39.hmm	GH42.hmm
cloud	GH1.hmm	GH2.hmm	GH3.hmm	GH4.hmm	GH5.hmm			GH13.hmm		GH23.hmm				GH32.hmm	GH36.hmm	GH37.hmm
	43	51	52	53	65	67	68	70	73	74	76	78	94	109	113	120	127	130	NC
core														GH109.hmm
softcore														GH109.hmm				GH130.hmm
shell	GH43.hmm	GH51.hmm	GH52.hmm	GH53.hmm		GH67.hmm			GH73.hmm	GH74.hmm	GH76.hmm	GH78.hmm		GH109.hmm			GH127.hmm
cloud	GH43.hmm				GH65.hmm	GH67.hmm			GH73.hmm	GH74.hmm			GH94.hmm	GH109.hmm	GH113.hmm		GH127.hmm
GT	2	4	5	7	8	12	13	26	28	35	51	70	81	83	94	NC
core	GT2.hmm	GT4.hmm			GT8.hmm
softcore	GT2.hmm	GT4.hmm			GT8.hmm				GT28.hmm		GT51.hmm		GT81.hmm		GT94.hmm
shell	GT2.hmm	GT4.hmm	GT5.hmm					GT26.hmm	GT28.hmm	GT35.hmm	GT51.hmm		GT81.hmm	GT83.hmm
cloud	GT2.hmm	GT4.hmm		GT7.hmm	GT8.hmm	GT12.hmm	GT13.hmm		GT28.hmm	GT35.hmm	GT51.hmm	GT70.hmm		GT83.hmm
PL	9
core
softcore
shell	PL9.hmm
cloud
CE	1	3	4	7	9	10	12	14	NC
core	CE1.hmm	CE3.hmm			CE9.hmm			CE14.hmm
softcore	CE1.hmm	CE3.hmm	CE4.hmm	CE7.hmm	CE9.hmm	CE10.hmm		CE14.hmm
shell	CE1.hmm	CE3.hmm	CE4.hmm	CE7.hmm		CE10.hmm	CE12.hmm	CE14.hmm
cloud	CE1.hmm		CE4.hmm	CE7.hmm		CE10.hmm	CE12.hmm	CE14.hmm
AA	2	3	4	6	7
core
softcore			AA4.hmm
shell	AA2.hmm		AA4.hmm	AA6.hmm
cloud	AA2.hmm	AA3.hmm	AA4.hmm	AA6.hmm	AA7.hmm
CBM	16	20	23	27	34	37	40	48	50	51	54	56	61	66	67
core									CBM50.hmm
softcore									CBM50.hmm
shell	CBM16.hmm	CBM20.hmm	CBM22.hmm		CBM34.hmm	CBM37.hmm	CBM40.hmm	CBM48.hmm	CBM50.hmm	CBM51.hmm	CBM54.hmm		CBM61.hmm	CBM66.hmm	CBM67.hmm
cloud	CBM16.hmm	CBM20.hmm		CBM27.hmm	CBM34.hmm	CBM37.hmm		CBM48.hmm	CBM50.hmm			CBM56.hmm	CBM61.hmm
	Known Geobacillus Cazymes
	Cazymes predicted in our clusters
