# Supplementary material for: The Geobacillus Pan-Genome: Implications for the Evolution of the Genus
Source: Front Microbiol. 2016 May 24;7:723. doi: 10.3389/fmicb.2016.00723 (PMC4878294; doi:10.3389/fmicb.2016.00723)
Supplement: Supplementary file 12 [file Table_6.XLSX]

## Sheet: Geobacillus & Anoxybacillus ANI
genomes	Anoxybacillus_ayderensis_AB04	Anoxybacillus_flavithermus_AK1	Anoxybacillus_flavithermus_NBRC109594	Anoxybacillus_flavithermus_TNO09006	Anoxybacillus_gonensis_G2	Anoxybacillus_kamchatensis_G10	Anoxybacillus_species_BCO1	Anoxybacillus_species_DT31	Anoxybacillus_species_KU2611	Anoxybacillus_species_SK34	Anoxybacillus_suryakundensis_DSM27374	Anoxybacillus_tepidamans_PS2	Anoxybacillus_thermarum_AF04	Gebacillus_caldoxylolyticus_NBRC107762	Geobacillus_species_A8	Geobacillus_species_CAMR12739	Geobacillus_species_CAMR5420	Geobacillus_caldoxylilyticus_CIC9	Geobacillus_species_FW23	Geobacillus_species_G11MC16	Geobacillus_species_GHH01	Geobacillus_species_JF8	Geobacillus_species_MAS1	Geobacillus_species_Sah69	Geobacillus_stearothermophilus_22	Geobacillus_stearothermophilus_53	Geobacillus_stearothermophilus_NUB3621	Geobacillus_thermocatenulatus_GS1	Geobacillus_thermodenitrificans_NG802	Geobacillus_thermoglucosidasius_C56YS93	Geobacillus_thermoglucosidasius_NBRC107763	Geobacillus_thermoglucosidasius_TNO09020	Geobacillus_thermoleovorans_B23	Geobacillus_thermoleovorans_CCBUS3UF5	Geobacillus_species_WCH70	Geobacillus_species_WSUCF1	Geobacillus_species_Y412MC52	Geobacillus_species_Y412MC61	Geobacillus_species_Y41MC1	Geobacillus_Kaustophilus_Gblys	Geobacillus_kaustophilus_HTA416	Geobacillus_species_C56T3
Anoxybacillus_ayderensis_AB04	100	87.47	89.1	88.62	94.83	94.93	97.82	95.09	90.48	97.99	88.58	81.12	95.22	80.99	80.82	81.1	80.41	80.42	80.92	77.79	81.55	80.78	79.94	80.52	81.06	81.14	80.42	80.9	81.36	80.9	80.69	80.32	81.04	82	82.28	80.15	81.25	81.28	80.21	80.19	80.73	79.67
Anoxybacillus_flavithermus_AK1	87.47	100	86.62	89.32	86.88	86.84	87.8	86.91	86.8	87.43	87.14	81.2	87.58	81.14	80.07	80.27	80.75	80.62	82.23	78.03	80.74	79.63	79.77	83.94	80.7	81.12	80.4	80.22	80.84	81.49	80.58	80.84	80.46	82.23	82.9	80.84	81.24	81.19	80.45	80.16	81.67	79.16
Anoxybacillus_flavithermus_NBRC109594	89.1	86.62	100	93.54	89.36	89.11	88.9	89.04	91.49	89.22	89.91	81.24	88.93	81.91	81.33	81.58	80.75	80.47	81.73	78.3	82.08	79.88	79.92	83.68	80.67	80.87	81.26	80.95	81	81.45	80.76	80.76	80.63	83.85	85.18	80.9	79.95	79.98	81.33	79.94	82.85	79.45
Anoxybacillus_flavithermus_TNO09006	88.62	89.32	93.54	100	88.47	88.32	88.53	88.33	89.74	88.78	89.62	81.4	88.56	81.41	83.5	80.49	84.7	80.6	83.04	78.5	83.58	81.44	82.24	83.8	82.53	82.42	81.41	83.57	82.24	81.46	81.13	81.33	84.1	84.49	85.6	83.9	81.12	81.2	81.65	82.65	82.49	81.01
Anoxybacillus_gonensis_G2	94.83	86.88	89.36	88.47	100	99.05	94.76	98.92	90.62	94.46	88.42	81.38	94.27	81.39	81.64	80.46	81.43	80.13	82.1	80.02	81.18	80.2	80.18	83.33	82.12	82.25	80.59	80.76	81.47	80.96	81.16	80.58	82.51	83.88	85.45	82.01	79.93	79.94	81.43	80.56	83.28	79.75
Anoxybacillus_kamchatensis_G10	94.93	86.84	89.11	88.32	99.05	100	94.87	98.96	90.59	94.54	88.31	81.19	94.3	80.47	79.3	80.01	78.83	80.16	79.34	78.28	80.45	80.03	79.28	81.68	80.19	80.35	80.04	80.69	79.85	81.13	80.4	80.11	79.21	80.69	81.74	79.92	79.95	79.9	80.48	79.95	80.48	78.79
Anoxybacillus_species_BCO1	97.82	87.8	88.9	88.53	94.76	94.87	100	94.98	90.36	97.46	88.46	81.46	94.8	80.68	79.95	79.37	80.96	80.28	81.03	79.4	81.61	79.54	80.04	81.48	80.27	80.36	80.64	80.47	81.6	81.05	80.88	79.96	80.92	83.53	83.84	81.19	81.82	81.81	81.34	80.82	82.05	79.8
Anoxybacillus_species_DT31	95.09	86.91	89.04	88.33	98.92	98.96	94.98	100	90.7	94.72	88.46	81.24	94.61	80.4	78.93	80.07	79.08	80.13	79.91	78.04	79.33	78.79	79.04	80.07	79.53	79.53	80.18	79.8	79.63	80.23	80.15	80.02	79.45	80.14	80.81	79.86	78.93	78.93	80.15	79.13	79.72	78.62
Anoxybacillus_species_KU2611	90.48	86.8	91.49	89.74	90.62	90.59	90.36	90.7	100	90.43	90.76	80.78	90.03	80.48	80.35	80.13	80.14	80.6	78.76	78.17	81.92	79.62	80.02	81.9	80.05	79.7	80.39	80.61	80.3	79.96	80.15	80.02	80.16	81.2	83.24	80.67	80.64	80.69	79.94	79.36	81.65	80.48
Anoxybacillus_species_SK34	97.99	87.43	89.22	88.78	94.46	94.54	97.46	94.72	90.43	100	88.62	80.91	94.8	80.64	80.25	79.28	81.14	80.12	81.18	78.08	81.58	80.44	80.02	81.32	80.7	81.2	80.32	80.52	80.6	80.41	80.51	80.15	81.04	82.41	82.5	80.75	80.66	80.68	80.26	79.64	81.46	79.38
Anoxybacillus_suryakundensis_DSM27374	88.58	87.14	89.91	89.62	88.42	88.31	88.46	88.46	90.76	88.62	100	81.38	88.4	80.68	79.24	79.7	79.6	80.51	79.2	78.34	81.31	80.25	79.48	80.35	79.95	79.94	80.7	80.79	79.51	80.39	80.6	80.23	78.84	80.77	82.94	82.14	80.05	80.05	80.9	79.05	80.62	79.43
Anoxybacillus_tepidamans_PS2	81.12	81.2	81.24	81.4	81.38	81.19	81.46	81.24	80.78	80.91	81.38	100	81.01	80.8	78.54	79.2	78.41	80.88	78.78	79.09	78.84	79.07	78.46	78.76	78.5	78.45	80.88	78.68	80.22	80.88	80.78	80.8	78.71	79.03	81	78.9	78.37	78.43	81.06	78.48	78.78	78.3
Anoxybacillus_thermarum_AF04	95.22	87.58	88.93	88.56	94.27	94.3	94.8	94.61	90.03	94.8	88.4	81.01	100	81.61	81.4	81.8	81.96	80.47	82.94	78.49	85.01	81.84	82	85.73	81.81	82.09	80.88	80.57	80.61	79.8	80.39	80.17	82.19	85.09	85.33	81.73	82.96	82.88	80.47	81.57	85.11	80.02
Gebacillus_caldoxylolyticus_NBRC107762	80.99	81.14	81.91	81.41	81.39	80.47	80.68	80.4	80.48	80.64	80.68	80.8	81.61	100	80.97	81.39	81.44	98.98	81.52	81.2	81.53	81.41	81.21	81.88	81.68	81.64	92.95	80.78	83.76	86.39	86.62	86.33	81.07	82.07	87.26	81.81	80.57	80.56	86.31	80.93	81.63	80.29
Geobacillus_species_A8	80.82	80.07	81.33	83.5	81.64	79.3	79.95	78.93	80.35	80.25	79.24	78.54	81.4	80.97	100	97.36	98.12	80.56	98.78	85.72	96.69	87.37	98.65	91.69	91.36	91.4	80.92	94.99	85.81	81.2	80.44	80.7	98.84	98.6	85.71	96.54	96.99	96.99	80.81	98.62	98.5	97.07
Geobacillus_species_CAMR12739	81.1	80.27	81.58	80.49	80.46	80.01	79.37	80.07	80.13	79.28	79.7	79.2	81.8	81.39	97.36	100	97.03	81.5	97.18	85.69	96.68	87.87	97.71	91.63	91.2	91.21	81.49	95.16	85.99	81.16	81.55	81.19	97.27	97.18	84.94	96.63	97.92	97.93	81.5	97.26	97.39	97.7
Geobacillus_species_CAMR5420	80.41	80.75	80.75	84.7	81.43	78.83	80.96	79.08	80.14	81.14	79.6	78.41	81.96	81.44	98.12	97.03	100	80.73	97.74	85.48	96.79	87.34	97.76	92.02	91.44	91.52	81.35	94.93	85.62	81.96	81.72	81.75	97.81	97.43	85.82	96.84	96.45	96.46	81.34	97.74	97.48	96.8
Geobacillus_caldoxylilyticus_CIC9	80.42	80.62	80.47	80.6	80.13	80.16	80.28	80.13	80.6	80.12	80.51	80.88	80.47	98.98	80.56	81.5	80.73	100	80.81	80.56	81	80.93	80.77	81.08	81.11	81.09	93.08	80.65	82.04	86.23	86.4	86.23	80.66	80.9	86.93	81.15	80.85	80.84	86.19	80.62	80.89	80.38
Geobacillus_species_FW23	80.92	82.23	81.73	83.04	82.1	79.34	81.03	79.91	78.76	81.18	79.2	78.78	82.94	81.52	98.78	97.18	97.74	80.81	100	85.7	96.63	87.16	98.53	92.18	91.18	91.28	81.52	94.82	85.85	81.8	80.74	81.39	99.38	99.09	87.9	96.47	96.75	96.77	81.24	99.05	98.26	96.97
Geobacillus_species_G11MC16	77.79	78.03	78.3	78.5	80.02	78.28	79.4	78.04	78.17	78.08	78.34	79.09	78.49	81.2	85.72	85.69	85.48	80.56	85.7	100	85.61	87.5	85.85	85.6	85.79	85.89	81.24	85.04	99.8	82.21	80.33	80.05	85.78	85.93	83.06	85.42	85.36	85.38	82.31	85.65	85.6	85.36
Geobacillus_species_GHH01	81.55	80.74	82.08	83.58	81.18	80.45	81.61	79.33	81.92	81.58	81.31	78.84	85.01	81.53	96.69	96.68	96.79	81	96.63	85.61	100	87.73	96.62	92.41	91.33	91.33	81.51	95.53	85.71	81.97	81.47	81.66	96.61	96.38	88.69	97.94	96.19	96.22	81.56	96.65	96.49	96.81
Geobacillus_species_JF8	80.78	79.63	79.88	81.44	80.2	80.03	79.54	78.79	79.62	80.44	80.25	79.07	81.84	81.41	87.37	87.87	87.34	80.93	87.16	87.5	87.73	100	87.17	88.64	88.65	88.64	81.18	87.27	87.31	81.65	81.07	81.18	87.17	87.38	86.09	87.45	87.21	87.18	80.98	87.08	87.15	87.05
Geobacillus_species_MAS1	79.94	79.77	79.92	82.24	80.18	79.28	80.04	79.04	80.02	80.02	79.48	78.46	82	81.21	98.65	97.71	97.76	80.77	98.53	85.85	96.62	87.17	100	91.56	90.91	90.97	80.95	94.8	85.83	80.92	80.59	80.51	98.54	98.48	84.46	96.33	97.16	97.17	80.84	98.76	98.48	97.22
Geobacillus_species_Sah69	80.52	83.94	83.68	83.8	83.33	81.68	81.48	80.07	81.9	81.32	80.35	78.76	85.73	81.88	91.69	91.63	92.02	81.08	92.18	85.6	92.41	88.64	91.56	100	96.32	96.32	81.43	91.07	86.03	82.68	81.36	82.44	91.66	92.43	91.15	92.26	91.32	91.28	81.84	91.74	92.11	91.38
Geobacillus_stearothermophilus_22	81.06	80.7	80.67	82.53	82.12	80.19	80.27	79.53	80.05	80.7	79.95	78.5	81.81	81.68	91.36	91.2	91.44	81.11	91.18	85.79	91.33	88.65	90.91	96.32	100	99.84	81.15	90.63	86	81.45	81.27	81.21	91.01	91.27	87.53	91.63	90.63	90.63	81.47	91.05	91.24	90.65
Geobacillus_stearothermophilus_53	81.14	81.12	80.87	82.42	82.25	80.35	80.36	79.53	79.7	81.2	79.94	78.45	82.09	81.64	91.4	91.21	91.52	81.09	91.28	85.89	91.33	88.64	90.97	96.32	99.84	100	81.11	90.63	86.02	81.48	81.28	81.15	91.07	91.3	86.81	91.62	90.68	90.67	81.42	91.09	91.27	90.68
Geobacillus_stearothermophilus_NUB3621	80.42	80.4	81.26	81.41	80.59	80.04	80.64	80.18	80.39	80.32	80.7	80.88	80.88	92.95	80.92	81.49	81.35	93.08	81.52	81.24	81.51	81.18	80.95	81.43	81.15	81.11	100	80.84	82.56	86.14	86.17	86.14	81.25	81.79	87.68	81.51	80.73	80.72	86.13	81.19	81.67	80.78
Geobacillus_thermocatenulatus_GS1	80.9	80.22	80.95	83.57	80.76	80.69	80.47	79.8	80.61	80.52	80.79	78.68	80.57	80.78	94.99	95.16	94.93	80.65	94.82	85.04	95.53	87.27	94.8	91.07	90.63	90.63	80.84	100	85.4	80.67	80.56	80.5	94.8	94.6	82.91	95.5	95.12	95.12	80.75	94.77	94.86	95.25
Geobacillus_thermodenitrificans_NG802	81.36	80.84	81	82.24	81.47	79.85	81.6	79.63	80.3	80.6	79.51	80.22	80.61	83.76	85.81	85.99	85.62	82.04	85.85	99.8	85.71	87.31	85.83	86.03	86	86.02	82.56	85.4	100	85.4	83.2	82.16	85.81	86.03	85.53	85.68	85.61	85.61	84.62	85.77	85.9	85.63
Geobacillus_thermoglucosidasius_C56YS93	80.9	81.49	81.45	81.46	80.96	81.13	81.05	80.23	79.96	80.41	80.39	80.88	79.8	86.39	81.2	81.16	81.96	86.23	81.8	82.21	81.97	81.65	80.92	82.68	81.45	81.48	86.14	80.67	85.4	100	99.39	99.35	81.06	82.95	87.98	82.63	80.72	80.72	99.33	81.06	82.22	80.7
Geobacillus_thermoglucosidasius_NBRC107763	80.69	80.58	80.76	81.13	81.16	80.4	80.88	80.15	80.15	80.51	80.6	80.78	80.39	86.62	80.44	81.55	81.72	86.4	80.74	80.33	81.47	81.07	80.59	81.36	81.27	81.28	86.17	80.56	83.2	99.39	100	99.49	80.55	81.37	87.74	81.92	80.68	80.63	99.42	80.68	80.89	80.56
Geobacillus_thermoglucosidasius_TNO09020	80.32	80.84	80.76	81.33	80.58	80.11	79.96	80.02	80.02	80.15	80.23	80.8	80.17	86.33	80.7	81.19	81.75	86.23	81.39	80.05	81.66	81.18	80.51	82.44	81.21	81.15	86.14	80.5	82.16	99.35	99.49	100	80.55	81.8	87.77	81.52	80.65	80.65	99.36	80.2	81.49	80.35
Geobacillus_thermoleovorans_B23	81.04	80.46	80.63	84.1	82.51	79.21	80.92	79.45	80.16	81.04	78.84	78.71	82.19	81.07	98.84	97.27	97.81	80.66	99.38	85.78	96.61	87.17	98.54	91.66	91.01	91.07	81.25	94.8	85.81	81.06	80.55	80.55	100	99.27	84.81	96.45	96.95	96.94	81.07	99.04	98.38	96.98
Geobacillus_thermoleovorans_CCBUS3UF5	82	82.23	83.85	84.49	83.88	80.69	83.53	80.14	81.2	82.41	80.77	79.03	85.09	82.07	98.6	97.18	97.43	80.9	99.09	85.93	96.38	87.38	98.48	92.43	91.27	91.3	81.79	94.6	86.03	82.95	81.37	81.8	99.27	100	91.87	96.46	96.16	96.2	83.31	99.16	97.79	96.85
Geobacillus_species_WCH70	82.28	82.9	85.18	85.6	85.45	81.74	83.84	80.81	83.24	82.5	82.94	81	85.33	87.26	85.71	84.94	85.82	86.93	87.9	83.06	88.69	86.09	84.46	91.15	87.53	86.81	87.68	82.91	85.53	87.98	87.74	87.77	84.81	91.87	100	85.32	89.8	89.58	88.02	83.9	90.37	82.72
Geobacillus_species_WSUCF1	80.15	80.84	80.9	83.9	82.01	79.92	81.19	79.86	80.67	80.75	82.14	78.9	81.73	81.81	96.54	96.63	96.84	81.15	96.47	85.42	97.94	87.45	96.33	92.26	91.63	91.62	81.51	95.5	85.68	82.63	81.92	81.52	96.45	96.46	85.32	100	96.49	96.51	81.97	96.44	96.4	96.7
Geobacillus_species_Y412MC52	81.25	81.24	79.95	81.12	79.93	79.95	81.82	78.93	80.64	80.66	80.05	78.37	82.96	80.57	96.99	97.92	96.45	80.85	96.75	85.36	96.19	87.21	97.16	91.32	90.63	90.68	80.73	95.12	85.61	80.72	80.68	80.65	96.95	96.16	89.8	96.49	100	99.12	80.65	96.94	96.42	98.28
Geobacillus_species_Y412MC61	81.28	81.19	79.98	81.2	79.94	79.9	81.81	78.93	80.69	80.68	80.05	78.43	82.88	80.56	96.99	97.93	96.46	80.84	96.77	85.38	96.22	87.18	97.17	91.28	90.63	90.67	80.72	95.12	85.61	80.72	80.63	80.65	96.94	96.2	89.58	96.51	99.12	100	80.65	96.94	96.46	98.28
Geobacillus_species_Y41MC1	80.21	80.45	81.33	81.65	81.43	80.48	81.34	80.15	79.94	80.26	80.9	81.06	80.47	86.31	80.81	81.5	81.34	86.19	81.24	82.31	81.56	80.98	80.84	81.84	81.47	81.42	86.13	80.75	84.62	99.33	99.42	99.36	81.07	83.31	88.02	81.97	80.65	80.65	100	80.79	82.09	80.69
Geobacillus_Kaustophilus_Gblys	80.19	80.16	79.94	82.65	80.56	79.95	80.82	79.13	79.36	79.64	79.05	78.48	81.57	80.93	98.62	97.26	97.74	80.62	99.05	85.65	96.65	87.08	98.76	91.74	91.05	91.09	81.19	94.77	85.77	81.06	80.68	80.2	99.04	99.16	83.9	96.44	96.94	96.94	80.79	100	98.43	97
Geobacillus_kaustophilus_HTA416	80.73	81.67	82.85	82.49	83.28	80.48	82.05	79.72	81.65	81.46	80.62	78.78	85.11	81.63	98.5	97.39	97.48	80.89	98.26	85.6	96.49	87.15	98.48	92.11	91.24	91.27	81.67	94.86	85.9	82.22	80.89	81.49	98.38	97.79	90.37	96.4	96.42	96.46	82.09	98.43	100	97.04
Geobacillus_species_C56T3	79.67	79.16	79.45	81.01	79.75	78.79	79.8	78.62	80.48	79.38	79.43	78.3	80.02	80.29	97.07	97.7	96.8	80.38	96.97	85.36	96.81	87.05	97.22	91.38	90.65	90.68	80.78	95.25	85.63	80.7	80.56	80.35	96.98	96.85	82.72	96.7	98.28	98.28	80.69	97	97.04	100

## Sheet: Geobacillus ANI
genomes	Geobacillus_caldoxylolyticus_NBRC107762	Geobacillus_species_A8	Geobacillus_species_CAMR12739	Geobacillus_species_CAMR5420	Geobacillus_caldoxylilyticus_CIC9	Geobacillus_species_FW23	Geobacillus_species_G11MC16	Geobacillus_species_GHH01	Geobacillus_species_JF8	Geobacillus_species_MAS1	Geobacillus_species_Sah69	Geobacillus_stearothermophilus_22	Geobacillus_stearothermophilus_53	Geobacillus_stearothermophilus_NUB3621	Geobacillus_thermocatenulatus_GS1	Geobacillus_thermodenitrificans_NG802	Geobacillus_thermoglucosidasius_C56YS93	Geobacillus_thermoglucosidasius_NBRC107763	Geobacillus_thermoglucosidasius_TNO09020	Geobacillus_thermoleovorans_B23	Geobacillus_species_thermoleovorans_CCBUS3UF5	Geobacillus_species_WCH70	Geobacillus_species_WSUCF1	Geobacillus_species_Y412MC52	Geobacillus_species_Y412MC61	Geobacillus_species_Y41MC1	Geobacillus_Kaustophilus_Gblys	Geobacillus_kaustophilus_HTA416	Geobacillus_species_C56T3
Geobacillus_caldoxylolyticus_NBRC107762	100	80.95	81.41	81.42	98.99	81.46	81.11	81.49	81.46	81.19	81.8	81.62	81.58	92.96	80.77	83.56	86.36	86.61	86.33	81.04	81.81	87.22	81.78	80.6	80.59	86.27	80.9	81.5	80.3
Geobacillus_species_A8	80.95	100	97.35	98.11	80.58	98.81	85.72	96.65	87.37	98.64	91.68	91.37	91.41	80.95	94.99	85.82	81.21	80.47	80.73	98.85	98.58	86.29	96.54	96.92	96.92	80.83	98.63	98.5	97.06
Geobacillus_species_CAMR12739	81.41	97.35	100	97.01	81.51	97.19	85.69	96.63	87.83	97.72	91.62	91.21	91.21	81.54	95.16	86	81.01	81.58	81.22	97.29	97.15	86.15	96.63	97.91	97.93	81.52	97.27	97.37	97.69
Geobacillus_species_CAMR5420	81.42	98.11	97.01	100	80.74	97.74	85.48	96.77	87.34	97.76	92.02	91.46	91.52	81.38	94.94	85.63	81.94	81.71	81.77	97.82	97.44	85.88	96.84	96.45	96.46	81.36	97.76	97.48	96.81
Geobacillus_caldoxylilyticus_CIC9	98.99	80.58	81.51	80.74	100	80.84	80.6	81.01	80.97	80.79	81.08	81.09	81.08	93.08	80.69	82.06	86.23	86.4	86.23	80.68	80.93	86.95	81.15	80.87	80.86	86.2	80.65	80.9	80.42
Geobacillus_species_FW23	81.46	98.81	97.19	97.74	80.84	100	85.71	96.6	87.13	98.52	92.16	91.18	91.29	81.54	94.82	85.86	81.74	80.67	81.42	99.38	99.08	88.17	96.46	96.75	96.77	81.27	99.05	98.25	96.98
Geobacillus_species_G11MC16	81.11	85.72	85.69	85.48	80.6	85.71	100	85.61	87.5	85.85	85.6	85.78	85.88	81.19	85.05	99.8	82.32	80.21	80.12	85.78	85.94	83.17	85.43	85.36	85.38	82.41	85.65	85.61	85.37
Geobacillus_species_GHH01	81.49	96.65	96.63	96.77	81.01	96.6	85.61	100	87.64	96.59	92.33	91.32	91.32	81.53	95.51	85.72	81.83	81.44	81.73	96.6	96.26	88.72	97.89	96.09	96.12	81.58	96.63	96.42	96.81
Geobacillus_species_JF8	81.46	87.37	87.83	87.34	80.97	87.13	87.5	87.64	100	87.17	88.59	88.65	88.62	81.29	87.26	87.31	81.51	81.07	81.26	87.17	87.32	86.03	87.45	87.16	87.13	81.02	87.06	87.12	87.08
Geobacillus_species_MAS1	81.19	98.64	97.72	97.76	80.79	98.52	85.85	96.59	87.17	100	91.54	90.9	90.96	80.97	94.79	85.83	80.93	80.57	80.54	98.53	98.47	84.44	96.32	97.15	97.17	80.86	98.75	98.47	97.22
Geobacillus_species_Sah69	81.8	91.68	91.62	92.02	81.08	92.16	85.6	92.33	88.59	91.54	100	96.31	96.3	81.42	91.06	86.04	82.61	81.36	82.52	91.66	92.36	90.96	92.22	91.26	91.22	81.88	91.73	92.09	91.38
Geobacillus_stearothermophilus_22	81.62	91.37	91.21	91.46	81.09	91.18	85.78	91.32	88.65	90.9	96.31	100	99.82	81.18	90.63	85.99	81.44	81.21	81.27	91.02	91.26	87.39	91.62	90.63	90.62	81.36	91.05	91.24	90.66
Geobacillus_stearothermophilus_53	81.58	91.41	91.21	91.52	81.08	91.29	85.88	91.32	88.62	90.96	96.3	99.82	100	81.14	90.63	86.03	81.48	81.22	81.23	91.07	91.3	87.71	91.6	90.73	90.71	81.32	91.12	91.35	90.69
Geobacillus_stearothermophilus_NUB3621	92.96	80.95	81.54	81.38	93.08	81.54	81.19	81.53	81.29	80.97	81.42	81.18	81.14	100	80.87	82.6	86.14	86.17	86.14	81.28	81.82	87.71	81.49	80.76	80.74	86.14	81.23	81.7	80.8
Geobacillus_thermocatenulatus_GS1	80.77	94.99	95.16	94.94	80.69	94.82	85.05	95.51	87.26	94.79	91.06	90.63	90.63	80.87	100	85.41	80.7	80.53	80.54	94.8	94.6	82.91	95.5	95.12	95.12	80.77	94.77	94.86	95.25
Geobacillus_thermodenitrificans_NG802	83.56	85.82	86	85.63	82.06	85.86	99.8	85.72	87.31	85.83	86.04	85.99	86.03	82.6	85.41	100	85.47	83.17	82.23	85.82	86.03	85.58	85.68	85.61	85.61	84.68	85.78	85.91	85.64
Geobacillus_thermoglucosidasius_C56YS93	86.36	81.21	81.01	81.94	86.23	81.74	82.32	81.83	81.51	80.93	82.61	81.44	81.48	86.14	80.7	85.47	100	99.41	99.35	81.06	82.81	87.86	82.54	80.67	80.67	99.33	81.07	82.16	80.79
Geobacillus_thermoglucosidasius_NBRC107763	86.61	80.47	81.58	81.71	86.4	80.67	80.21	81.44	81.07	80.57	81.36	81.21	81.22	86.17	80.53	83.17	99.41	100	99.49	80.5	81.15	87.7	81.86	80.69	80.64	99.43	80.6	80.75	80.55
Geobacillus_thermoglucosidasius_TNO09020	86.33	80.73	81.22	81.77	86.23	81.42	80.12	81.73	81.26	80.54	82.52	81.27	81.23	86.14	80.54	82.23	99.35	99.49	100	80.56	81.81	87.77	81.55	80.67	80.66	99.36	80.24	81.49	80.39
Geobacillus_thermoleovorans_B23	81.04	98.85	97.29	97.82	80.68	99.38	85.78	96.6	87.17	98.53	91.66	91.02	91.07	81.28	94.8	85.82	81.06	80.5	80.56	100	99.27	84.85	96.45	96.95	96.94	81.09	99.03	98.37	96.99
Geobacillus_species_thermoleovorans_CCBUS3UF5	81.81	98.58	97.15	97.44	80.93	99.08	85.94	96.26	87.32	98.47	92.36	91.26	91.3	81.82	94.6	86.03	82.81	81.15	81.81	99.27	100	91.88	96.4	96.16	96.2	83.33	99.16	97.79	96.86
Geobacillus_species_WCH70	87.22	86.29	86.15	85.88	86.95	88.17	83.17	88.72	86.03	84.44	90.96	87.39	87.71	87.71	82.91	85.58	87.86	87.7	87.77	84.85	91.88	100	85.18	89.8	89.58	88.01	83.95	90.36	82.78
Geobacillus_species_WSUCF1	81.78	96.54	96.63	96.84	81.15	96.46	85.43	97.89	87.45	96.32	92.22	91.62	91.6	81.49	95.5	85.68	82.54	81.86	81.55	96.45	96.4	85.18	100	96.43	96.45	81.98	96.44	96.36	96.7
Geobacillus_species_Y412MC52	80.6	96.92	97.91	96.45	80.87	96.75	85.36	96.09	87.16	97.15	91.26	90.63	90.73	80.76	95.12	85.61	80.67	80.69	80.67	96.95	96.16	89.8	96.43	100	99.12	80.68	96.94	96.42	98.28
Geobacillus_species_Y412MC61	80.59	96.92	97.93	96.46	80.86	96.77	85.38	96.12	87.13	97.17	91.22	90.62	90.71	80.74	95.12	85.61	80.67	80.64	80.66	96.94	96.2	89.58	96.45	99.12	100	80.67	96.94	96.46	98.28
Geobacillus_species_Y41MC1	86.27	80.83	81.52	81.36	86.2	81.27	82.41	81.58	81.02	80.86	81.88	81.36	81.32	86.14	80.77	84.68	99.33	99.43	99.36	81.09	83.33	88.01	81.98	80.68	80.67	100	80.8	82.09	80.71
Geobacillus_Kaustophilus_Gblys	80.9	98.63	97.27	97.76	80.65	99.05	85.65	96.63	87.06	98.75	91.73	91.05	91.12	81.23	94.77	85.78	81.07	80.6	80.24	99.03	99.16	83.95	96.44	96.94	96.94	80.8	100	98.42	97.01
Geobacillus_kaustophilus_HTA416	81.5	98.5	97.37	97.48	80.9	98.25	85.61	96.42	87.12	98.47	92.09	91.24	91.35	81.7	94.86	85.91	82.16	80.75	81.49	98.37	97.79	90.36	96.36	96.42	96.46	82.09	98.42	100	97.05
Geobacillus_species_C56T3	80.3	97.06	97.69	96.81	80.42	96.98	85.37	96.81	87.08	97.22	91.38	90.66	90.69	80.8	95.25	85.64	80.79	80.55	80.39	96.99	96.86	82.78	96.7	98.28	98.28	80.71	97.01	97.05	100
